# Supplementary material for: ZNF516 suppresses EGFR by targeting the CtBP/LSD1/CoREST complex to chromatin
Source: Nat Commun. 2017 Sep 25;8:691. doi: 10.1038/s41467-017-00702-5 (PMC5612949; doi:10.1038/s41467-017-00702-5)
Supplement: Supplementary file 2 — Supplementary Data 1 [file 41467_2017_702_MOESM2_ESM.xlsx]

## Sheet: Table S1
Supplementary Data 1, related to Figure 2a: Mass Spectrometry Analysis of ZNF516-containing Protein Complex
Band	Identified proteins	Peptides
292 kDa	USP9X	LEGDNVNPESQLIQQSEQSESETAGSTKYR
		HLQVIFGHLAASR
		TGETGIEETILEGHLGVTK
		ASYDTLCVLDGDKDSVNCARQEAVR
		LYARDHEDYDPQTVR
		FSEYLLECPSAEVR
		TEDRKEYNIGVLR
		IIEDCSNSEETVKLLR
		VPGQEETVKNLEIFR
		AIDLLKEIYTNLGPR
140 kDa	ZNF516	TGTLIQGHEPEAGEAPLGEMR
		AGRGHEVDGDKATCHTCCICGK
		TYIPKDFATLYQGWGVSGPGLEHR
		MPAFHPKQEVPVPGDGVEFPSSTGAEGQTGHPAEK
		FGVPPAGAGFAPTNKHSAPDSLK
		RCCFSEEVTSTELSSGDQSHK
		QGRDHSNTGTVQTVPLRK
		STRDDPSNKETASSLQAALVVHPCPYCSHK
		AHSVVFESDGPRGSEVHTTSADAPKQGR
		CGNLFTNLDSLNAHNAIHR
136 kDa	ZEB2	VLQIVDNTVSR
		SSKPLAPNSNPPTK
		SSSLLR
		SPSLER
134 kDa	IRS4	AAAAAAAAAASGAAIPPLIPPRR
		GDNQAGGAAAAAAAPEPPPR
		GAQDVAGGSNPGAHNPSANLAR
		AAVSAFPTDSLER
		WFQPVANAADAEAVR
110 kDa	LSD1	MTSQEAACFPDIISGPQQTQK
		CPLYEANGQAVPK
		HGLINFGIYK
		CDAVLCTLPLGVLK
		NYPATVHGALLSGLR
		GIFGSSAVPQPK
		TLQLWLDNPK
		LFFAGEHTIR
		VHSYLER
		STSQTFIYK
		VVLCFDR
		QVNMELAK
		CLAILK
		VFLFIR
82 kDa	SIRT1	NYTQNIDTLEQVAGIQR
		DLLPETIPPPELDDMTLWQIVINILSEPPKRK
66 kDa	CoREST	GMFLSQEDVEAVSANATAATTVLR
		FNIDEVLQEWEAEHGKEETNGPSNQKPVK
		MPEEEDEAPVLDVR
		VGPQYQAVVPDFDPAK
		WTTEEQLLAVQAIR
		SLADLPNFTPFPDEWTVEDK
		LDGGIEPYRLPEVIQK
		DFQAISDVIGNK
55 kDa	HDAC1	YYAVNYPLRDGIDDESYEAIFKPVMSK
		LHISPSNMTNQNTNEYLEK
		SFNLPMLMLGGGGYTIR
		MTHNLLLNYGLYR
55 kDa	HDAC2	TFNLPLLMLGGGGYTIR
		DGIDDESYGQIFKPIISK
		YYAVNFPMRDGIDDESYGQIFKPIISK
		YGEYFPGTGDLR
		FNVGEDCPVFDGLFEFCQLSTGGSVAGAVK
48 kDa	CtBP1	GAALDVHESEPFSFSQGPLK
		VLNEAVGALMYHTITLTR
		DVATVAFCDAQSTQEIHEK
		AFGFNVLFYDPYLSDGVER
		SAGDLGIAVCNVPAASVEETADSTLCHILNLYR
		IRGETLGIIGLGR
49 kDa	CtBP2	DLATVAFCDAQSTQEIHEK
		DAPNLICTPHTAWYSEQASLEMR
		VLNEAVGAMMYHTITLTR
		TGQAVAVR
		IGSGYDNVDIK
48 kDa	RBBP4	IGEEQSPEDAEDGPPELLFIHGGHTAK
		TVALWDLR
		INHEGEVNR
		GEFGGFGSVSGK
46 kDa	RBBP7	TPSSDVLVFDYTKHPAKPDPSGECNPDLRLR
		IGEEQSAEDAEDGPPELLFIHGGHTAK
		YMPQNPHIIATK
		RLNVWDLSK
