# Supplementary material for: ZNF516 suppresses EGFR by targeting the CtBP/LSD1/CoREST complex to chromatin
Source: Nat Commun. 2017 Sep 25;8:691. doi: 10.1038/s41467-017-00702-5 (PMC5612949; doi:10.1038/s41467-017-00702-5)
Supplement: Supplementary file 3 — Supplementary Data 2 [file 41467_2017_702_MOESM3_ESM.xlsx]

## Sheet: Sheet1
Supplementary Data 2, related to Figure 4c: Cancer-related Gene Ontologies of ZNF516 & CtBP1 Bound Genes.
Gene Ontology Category	ZNF516&CtBP1 Bound	-LOG10(p-value)	Gene Symbol
GO:0006351 Transcription, DNA-templated	60	2.52332	NKAP, ZNF17, E2F4, ZNF451, CCNT1, YLPM1, MAF1, ZKSCAN4, IGHMBP2, SFSWAP, JADE1, ZNF778, BRPF1, PRMT7, ZNF775, E4F1, ZNF281, MCRS1, SOX13, BEND6, ZNF507, VAX2, IRF2BP1, LPIN1, POLR2J2, POLR2J3, ZNF500, BRWD1, BAZ1A, BPTF, UCHL5, COMMD2, NFE2L2, IRAK1BP1, COMMD4, ZNF76, HDGF, ZNF367, KEAP1, DPF1, NR1H2, KDM3A, NR1H3, JARID2, SMAD3, ZNF26, SAP30BP, UBP1, ZBTB43, STAT2, ZNF837, ATXN3, PPP1R8, HOPX, K…
GO:0005925 Focal adhesion	10	2.12385	EGFR, EPB41L2, BSG, RPL19, LPP, MDC1, PPP1R12A, TPM4, SLC9A1, DNM2
GO:0004672 Protein kinase activity	10	2.10084	EGFR, NRBP1, CSNK1G1, ERBB3, HSPB8, TAOK3, EEF2K, PRKCH, EIF2AK2, KALRN
GO:0007067 Mitotic nuclear division	12	1.77412	ANAPC2, NUMA1, ANAPC5, CENPS, KNL1, LRRCC1, PPP1R12A, CLIP1, UBE2I, E4F1, HAUS8, MIS18BP1
GO:0043065 Positive regulation of apoptotic process	10	1.63152	PSEN1, PTPA, ATG7, TGFB3, FAF1, ECT2, SLC9A1, DNM2, CTNNBL1, KALRN
GO:0000186 Activation of MAPKK activity	4	1.59729	EGFR, PSEN1, EIF2AK2, MAP3K13
GO:0050678 Regulation of epithelial cell proliferation	4	1.59222	EGFR, SIX1, SMAD3, FRS2
GO:0045732 Positive regulation of protein catabolic process	5	1.42076	DACT1, NEDD4, ATG4B, ATG7, RHBDD1
